# Supplementary material for: Booster Dose of SARS-CoV-2 mRNA Vaccine in Kidney Transplanted Patients Induces Wuhan-Hu-1 Specific Neutralizing Antibodies and T Cell Activation but Lower Response against Omicron Variant
Source: Viruses. 2023 May 9;15(5):1132. doi: 10.3390/v15051132 (PMC10224015; doi:10.3390/v15051132)
Supplement: Supplementary file 1 [file viruses-15-01132-s001.zip]

Archive with 4 entries (4 files):
- Figure S1. Individual nAb response_revised.pptx
- Figure S2. T cell gating strategy.pptx
- Figure S3. AIM representative dot plots.pptx
- Table S1. Antibodies used for AIM assays in EVADI-COVID-19 project.docx
